# Supplementary material for: Using semantic search to find publicly available gene-expression datasets
Source: Bioinformatics. 2026 Feb 2;42(3):btag053. doi: 10.1093/bioinformatics/btag053 (PMC12952291; doi:10.1093/bioinformatics/btag053)
Supplement: btag053_Supplementary_Data [file btag053_supplementary_data.zip]

Archive with 4 entries (4 files):
- Additional_Data_File_3.xlsx
- Supplementary_Final.docx
- Additional_Data_File_1.docx
- Additional_Data_File_2.xlsx
